# Supplementary material for: Light-based 3D printing of mechanoluminescent living gels loaded with dinoflagellates
Source: Sci Adv. 2026 Jun 5;12(23):eadz0017. doi: 10.1126/sciadv.adz0017 (PMC13240182; doi:10.1126/sciadv.adz0017)
Supplement: Supplementary file 2 — Movies S1 to S5 [file sciadv.adz0017_movies_s1_to_s5.zip]

Archive with 5 entries (5 files):
- adz0017_movie_s1.mp4
- adz0017_movie_s2.mp4
- adz0017_movie_s3.mp4
- adz0017_movie_s4.mp4
- adz0017_movie_s5.mp4
